# Supplementary material for: Neuron-derived exosomes-transmitted miR-124-3p protect traumatically injured spinal cord by suppressing the activation of neurotoxic microglia and astrocytes
Source: J Nanobiotechnology. 2020 Jul 25;18:105. doi: 10.1186/s12951-020-00665-8 (PMC7382861; doi:10.1186/s12951-020-00665-8)
Supplement: Supplementary file 1 — Additional file 1: Table S1. The primer sequences used in this work. [file 12951_2020_665_MOESM1_ESM.xlsx]

## Sheet: Sheet1
Primer sequences:
	Forward	Reverse
mmu-miR-124-3p	5'-TCTTTAAGGCACGCGGTG-3'	5'-TATGGTTTTGACGACTGTGTGAT-3'
mmu-miR-149-3p	5'-CGGGCGAGGGAGGGACGGGG-3'	5'-CAGCCACAAAAGAGCACAAT-3'
mmu-miR-218-5p	5'-CGAGTGCATTTGTGCTTGATCTA-3'	5'-TAATGGTCGAACGCCTAACGTC-3'
mmu-miR-29c-3p	5'-TAGCACCATTTGAAATCGGTTA-3'	5'-GTGCAGGGTCCGAGGTATTC-3'
mmu-miR-31	5'‐CTCGGATCCTGTGCATAACTGCCTTCA‐3'	5'‐CACAAGCTTGAAGTCAGGGCGAGACAGAC‐3'
U6	5'-CTCGCTTCGGCAGCACA-3'	5'-AACGCTTCACGAATTTGCGT-3'
myh9	5'-AGCGTGAGCTGGAAGATGC-3'	5'-GCGAGTCACGACAAATGGC-3'
β-actin	5'-CGCACCACTGGCATTGTCAT-3'	5'-TTCTCCTTGATGTCACGCAC-3'
